# Supplementary material for: Osteoclast-Driven Polydopamine-to-Dopamine Release: An Upgrade Patch for Polydopamine-Functionalized Tissue Engineering Scaffolds
Source: J Funct Biomater. 2024 Jul 29;15(8):211. doi: 10.3390/jfb15080211 (PMC11355103; doi:10.3390/jfb15080211)
Supplement: Supplementary file 1 [file jfb-15-00211-s001.zip]

Archive with 1 entries (1 files):
- jfb-3066252-supplementary.pdf
